# Supplementary material for: Ameloblastomas Exhibit Stem Cell Potential, Possess Neurotrophic Properties, and Establish Connections with Trigeminal Neurons
Source: Cells. 2020 Mar 6;9(3):644. doi: 10.3390/cells9030644 (PMC7140461; doi:10.3390/cells9030644)
Supplement: Supplementary file 1 [file cells-09-00644-s001.zip]

Archive with 5 entries (4 files):
- Video S1.avi
- __MACOSX/
- __MACOSX/._Video S1.avi
- Video S2.avi
- __MACOSX/._Video S2.avi
